# Supplementary material for: Automated Local Measurement of Wall Shear Stress with AI-Assisted Oil Film Interferometry
Source: Sensors (Basel). 2026 Jan 21;26(2):701. doi: 10.3390/s26020701 (PMC12845714; doi:10.3390/s26020701)
Supplement: Supplementary file 1 [file sensors-26-00701-s001.zip]

Archive with 1 entries (1 files):
- sensors-4041358-supplementary.mp4
